# Supplementary material for: Reverse Osmosis Membrane Engineering: Multidirectional Analysis Using Bibliometric, Machine Learning, Data, and Text Mining Approaches
Source: Membranes (Basel). 2024 Dec 6;14(12):259. doi: 10.3390/membranes14120259 (PMC11677704; doi:10.3390/membranes14120259)
Supplement: Supplementary file 1 [file membranes-14-00259-s001.zip]

Archive with 1 entries (1 files):
- membranes-3330792-supplementary.pdf
